# Supplementary material for: Primary closure versus the “Volcano” technique (PRIVEVO): a prospective observational study of purse-string wound closure for stoma reversal
Source: BMC Surg. 2026 Jan 24;26:144. doi: 10.1186/s12893-026-03519-6 (PMC12914996; doi:10.1186/s12893-026-03519-6)
Supplement: Supplementary file 1 — Supplementary Material 1. [file 12893_2026_3519_MOESM1_ESM.xlsx]

## Sheet: Munka1
Name	stoma	Gender	Date of birth	Age	Body weight (kg)	Height (m)	BMI	Diabetes	Ohter comorbidity	Primary surgery stoma	Date of primary surgery	Indication for primary surgery	Adj. Radio/chemotherapy	Date of stoma closure	Time between primary surgery and closure (days)	ASA	OP_TIME_MIN	Type of closure	Subcut. Redon drain	Hospital stays (day)	AB therapy	Dressing change (days)	Wound complication	SSI	Clavien-Dindo 1-4	Reop/incisio	Still alive?	Exit date	Exite cause	Peristomal hernia?
Patient 01	ileostoma	Female	16721	72	68	1.62	25.9107	No	none	ileostoma	42753	malignus	Yes-chemotherapy	42955	202	III	48	volcano	nem	11	single-shot	10	none	0			?	?	?	no	no contact
Patient 02	ileostoma	Female	34580	24	90	1.68	31.8878	No	none	ileostoma	42900	benignus	none	42965	65	II	72	primer	igen	8	single-shot	14	none	0			yes	-	-	yes, but no surgery
Patient03	colostoma	Female	16717	73	78	1.68	27.6361	No	HT	colostoma	42891	benignus	none	43123	232	III	157	volcano	nem	9	single-shot	8	none	0			?	?	?	no	no contact
Patient04	ileostoma	Male	21206	60	90	1.74	29.7265	Yes	HT	ileostoma	42954	malignus	Yes-chemotherapy	43126	172	III	50	primer	igen	18	single-shot	16	yes	1	I	outpatient wound exploration	yes	-	-	yes
Patient05	colostoma	Male	16645	73	89	1.78	28.0899	Yes	HT	colostoma	43039	malignus	none	43131	92	III	121	primer	igen	10	single-shot	14	none	0			?	?	?	no	no contact
Patient06	ileostoma	Male	17876	70	85	1.56	34.9277	Yes	HT,PF	ileostoma	42969	malignus	none	43150	181	III	95	volcano	nem	10	single-shot	18	none	0			?	?	?	no, just postop. Hernia umb.-hálós hasfali recotrs.	no contact
Patient07	ileostoma	Male	19986	64	101	1.7	34.9481	No	none	ileostoma	42949	malignus	Yes-chemotherapy	43159	210	II	44	volcano	nem	6	single-shot	17	none	0			no	2021	metastasis tu.pulm.	no
Patient08	colostoma	Male	17041	72	85	1.83	25.3815	No	HT,JTSZB	colostoma	43018	benignus	none	43166	148	III	117	primer	igen	9	single-shot	13	none	0			?	?	?	no	no contact
Patient09	ileostoma	Female	18397	68	66	1.71	22.571	No	HT	ileostoma	42989	malignus	Yes-chemotherapy	43166	177	III	46	volcano	nem	5	single-shot	10	none	0			?	?	?	no	no contact
Patient10	ileostoma	Male	17095	72	102	1.76	32.9287	No	HT,PF	ileostoma	42929	malignus	Yes-chemotherapy	43172	243	III	75	primer	igen	8	single-shot	11	none	0			yes	-	-	no
Patient11	colostoma	Male	16083	74	115	1.78	36.2959	Yes	HT	colostoma	42864	malignus	Yes-chemotherapy	43180	316	III	95	volcano	nem	8	single-shot	10	none	0			yes	-	-	no
Patient12	ileostoma	Male	18830	57	100	1.8	30.8642	Yes	HT	ileostoma	42923	malignus	Yes-chemotherapy	43187	264	III	94	primer	igen	9	single-shot	10	none	0			yes	-	-	no	no contact
Patient13	ileostoma	Male	28043	42	78	1.88	22.0688	No	none	ileostoma	43110	benignus	none	43195	85	II	60	volcano	nem	8	single-shot	11	none	0			?	?	?	no	no contact
Patient14	ileostoma	Male	20230	62	70	1.74	23.1206	No	emphysema pulm.	ileostoma	43073	benignus	none	43201	128	II	50	primer	igen	3	single-shot	10	yes	1	I	outpatient wound exploration	yes	-	-	no
Patient15	colostoma	Male	15016	77	90	1.72	30.4218	No	HT	colostoma	43112	benignus	none	43206	94	II	99	primer	igen	9	single-shot	15	none	0			?	?	?	no	no contact
Patient16	ileostoma	Male	19063	66	71	1.8	21.9136	No	HT	ileostoma	43113	malignus	none	43207	94	III	71	primer	igen	8	single-shot	11	none	0			?	?	?	yes,but no surgery	no contact
Patient17	ileostoma	Male	15524	76	80	1.75	26.1224	No	HT	ileostoma	42975	malignus	Yes-chemotherapy	43222	247	II	45	volcano	nem	7	single-shot	9	none	0			no	2022	tu.	no
Patient18	colostoma	Female	14935	78	54	1.65	19.8347	No	none	colostoma	43018	malignus	Yes-both	43230	212	II	125	primer	igen	7	single-shot	14	none	0			?	?	?	no	no contact
Patient19	ileostoma	Female	21803	59	62	1.66	22.4996	No	none	ileostoma	43054	malignus	none	43250	196	II	69	volcano	nem	8	single-shot	15	none	0			yes	-	-	no
Patient20	ileostoma	Male	19026	66	74	1.74	24.4418	No	HT	ileostoma	43034	malignus	none	43251	217	III	53	volcano	nem	8	single-shot	17	none	0			?	?	?	no
Patient21	colostoma	Male	22166	58	85	1.79	26.5285	No	none	colostoma	43047	malignus	none	43255	208	II	145	volcano	nem	15	single-shot	11	none	0			yes	-	-	no
Patient22	ileostoma	Male	20483	62	71	1.65	26.079	No	HT	ileostoma	43178	malignus	none	43256	78	II	47	primer	igen	7	single-shot	23	yes	1	I	outpatient wound exploration	yes	-	-	no
Patient23	ileostoma	Male	23170	55	95	1.83	28.4	No	HT	ileostoma	43201	benignus	none	43257	56	I	47	volcano	nem	6	single-shot	17	none	0			yes	-	-	no
Patient24	ileostoma	Male	35847	20	60	1.75	19.5918	No	none	ileostoma	43146	benignus	none	43259	113	I	54	primer	igen	5	single-shot	8	none	0			?	?	?	no	no contact
Patient25	ileostoma	Male	17389	71	60	1.78	18.937	No	HT,atherosclerosis, st.p.prostatacc.	ileostoma	43118	benignus	none	43262	144	III	26	primer	nem	10	single-shot	11	none	0			yes	-	-	no	no contact
Patient26	colostoma	Female	20613	62	60	1.7	20.7612	No	none	colostoma	42922	malignus	Yes-chemotherapy	43270	348	II	139	primer	igen	8	single-shot	10	none	0			yes	-	-	yes, but no surgery
Patient27	colostoma	Female	26283	47	66	1.76	21.3068	No	Hypothyreosis	colostoma	43121	benignus	none	43272	151	II	107	primer	igen	8	single-shot	13	none	0			yes	-	-	yes
Patient28	colostoma	Male	21271	60	87	1.76	28.0863	Yes	none	colostoma	43126	benignus	none	43276	150	III	124	volcano	nem	12	single-shot	10	none	0			yes	-	-	yes
Patient29	ileostoma	Male	17522	71	64.5	1.51	28.2882	No	HT	ileostoma	43077	malignus	Yes-chemotherapy	43284	207	II	59	primer	igen	8	single-shot	8	none	0			yes	-	-	yes
Patient30	ileostoma	Male	21577	59	77	1.78	24	No	none	ileostoma	43110	malignus	Yes-chemotherapy	43294	184	II	68	volcano	nem	6	single-shot	8	none	0			?	?	?	no	no contact
Patient31	ileostoma	Female	18989	67	72	1.68	25.5102	No	HT	ileostoma	43136	malignus	none	43318	182	III	59	volcano	nem	12	single-shot	11	none	0			yes	-	-	no
Patient32	ileostoma	Female	17917	69	78	1.68	27.6361	No	HT	ileostoma	43127	malignus	Yes-chemotherapy	43332	347	III	71	volcano	nem	6	single-shot	14	none	0			?	?	?	no	no contact
Patient33	ileostoma	Male	20985	61	79	1.81	24.114	No	HT	ileostoma	42985	malignus	Yes-chemotherapy	43353	368	III	63	primer	igen	8	single-shot	10	none	0			yes	-	-	no
Patient34	ileostoma	Male	20647	62	58	1.74	19.1571	No	aethyl	ileostoma	42940	benignus	none	43362	422	III	105	primer	nem	8	single-shot	22	none	0			yes	-	-	no	no contact
Patient35	ileostoma	Male	17258	71	80	1.78	25.2493	No	none	ileostoma	43319	malignus	none	43368	49	III	78	primer	nem	11	single-shot	9	none	0			no	2019	tu.	no
Patient36	ileostoma	Female	15804	75	95	1.65	34.8944	Yes	HT, ISZB, insuff.ren.chr.	ileostoma	43115	malignus	Yes-chemotherapy	43370	255	III	54	primer	igen	5	single-shot	14	none	0			yes	-	-	yes, but no surgery, + hernia.umb.-no surgery
Patient37	colostoma	Male	17185	71	70	1.78	22.0932	No	aethyl	colostoma	43024	malignus	Yes-chemotherapy	43374	350	III	140	primer	igen	10	single-shot	9	none	0			yes	-	-	no
Patient38	ileostoma	Male	20943	61	76	1.72	24.3	No	none	ileostoma	43341	malignus	none	43378	37	II	42	volcano	nem	5	single-shot	10	none	0			yes	-	-	no
Patient39	ileostoma	Female	18124	69	58	1.58	23.2335	No	none	ileostoma	43025	benignus	none	43378	353	II	52	volcano	nem	6	single-shot	9	none	0			yes	-	-	We re-sited the stoma three times due to a rectal fistula; the patient currently still has a stoma.
Patient40	colostoma	Female	20722	62	62	1.65	22.7732	Yes	Hypothyreosis	colostoma	43210	benignus	none	43384	174	II	100	volcano	nem	8	single-shot	9	none	0			yes	-	-	no
Patient41	colostoma	Male	14779	78	91	1.75	29.7143	No	HT, st.p.AMI	colostoma	43042	malignus	Yes-chemotherapy	43388	346	II	125	primer	igen	9	single-shot	10	none	0			yes	-	-	1. left-sided stoma - no hernia, 2. right-sided stoma - no hernia, 3. again left-sided stoma - no hernia, 4. currently has their right-sided stoma, BUT! has a hernia in the midline laparotomy scar.
Patient42	colostoma	Male	18736	67	101	1.72	34.1401	Yes	HT	colostoma	43129	malignus	Yes-chemotherapy	43389	260	II	121	primer	nem	9	single-shot	11	none	0			yes	-	-	no
Patient43	ileostoma	Male	18452	68	95	1.78	29.9836	Yes	HT	ileostoma	43255	malignus	none	43411	156	II	63	volcano	nem	7	single-shot	9	none	0			yes	-	-	no
Patient44	ileostoma	Female	19626	65	92	1.64	34.2058	No	HT	ileostoma	43210	malignus	Yes-chemotherapy	43418	208	II	49	volcano	nem	7	single-shot	11	none	0			yes	-	-	yes minimal,Check-up: surgery is not recommended yet.
Patient45	ileostoma	Male	20273	64	87	1.78	27.4587	Yes	none	ileostoma	43314	malignus	none	43426	112	II	53	primer	igen	6	single-shot	10	none	0			yes	-	-	no
Patient46	colostoma	Female	19407	66	59	1.65	21.6713	No	none	colostoma	43277	benignus	none	43431	154	I	130	primer	nem	11	single-shot	10	none	0			?	?	?	?	no contact
Patient47	ileostoma	Male	21440	60	62	1.7	21.4533	No	none	ileostoma	43263	malignus	none	43444	181	I	34	volcano	nem	5	single-shot	11	none	0			?	?	?	no	no contact
Patient48	ileostoma	Male	16107	74	82	1.75	26.7755	No	PF	ileostoma	43290	malignus	Yes-chemotherapy	43479	189	III	41	primer	nem	8	single-shot	8	none	0			yes	-	-	yes, but no surgery + hernia.umb.-no surgery
Patient49	colostoma	Male	19860	64	90	1.9	24.9307	No	Ment.retard.,COPD	colostoma	42853	malignus	none	43495	642	III	83	primer	igen	11	single-shot	17	yes	1	I	outpatient wound exploration	yes	-	-	no (a stoma has currently been placed again on another area of the abdominal wall)
Patient50	colostoma	Male	28482	41	98	1.68	34.7222	No	none	colostoma	43317	benignus	none	43502	185	II	199	primer	igen	8	single-shot	8	none	0			?	?	?	no, just postop. Parabdominal hernia - mesh abdominal wall reconstruction
Patient51	ileostoma	Male	18159	69	85	1.82	25.6612	No	none	ileostoma	43284	malignus	Yes-chemotherapy	43502	218	II	47	volcano	nem	7	single-shot	23	none	0			?	?	?	no	no contact
Patient52	colostoma	Female	17624	70	80	1.57	32.4557	Yes	ISZB,angina,asthma,polyneuropathia	colostoma	43259	benignus	none	43503	244	III	134	primer	igen	8	single-shot	11	yes	1	I	outpatient wound exploration	no	2023.	tu.	no
Patient53	colostoma	Female	18758	67	60	1.57	24.3418	No	none	colostoma	42571	malignus	Yes-chemotherapy	43516	945	III	103	primer	igen	9	single-shot	13	none	0			?	?	?	?	no contact
Patient54	ileostoma	Male	18785	67	84	1.76	27.1178	No	none	ileostoma	43479	malignus	Yes-both	43524	45	II	63	primer	igen	8	single-shot	21	yes	1	III	reoperacio	?	?	?	no	no contact
Patient55	colostoma	Male	18417	69	75	1.68	26.5731	No	HT	colostoma	43238	benignus	none	43528	290	II	109	volcano	nem	8	single-shot	11	none	0			?	?	?	no	no contact
Patient56	ileostoma	Female	20665	63	65	1.63	24.4646	No	asthma, PF	ileostoma	43451	malignus	none	43529	78	II	40	primer	nem	12	single-shot	8	yes	1	III	reoperacio	?	?	?	?	no contact
Patient57	colostoma	Male	20614	62	80	1.74	26.4236	No	HT,aethyl	colostoma	43007	malignus	Yes-chemotherapy	43530	523	II	179	primer	igen	8	single-shot	17	none	0			?	?	?	?	no contact
Patient58	ileostoma	Female	24045	53	64	1.64	23.7954	No	none	ileostoma	43334	malignus	Yes-chemotherapy	43530	196	II	33	volcano	nem	8	single-shot	9	none	0			yes	-	-	no
Patient59	ileostoma	Male	18489	68	83	1.8	25.6173	No	Epilepsia	ileostoma	43285	malignus	Yes-chemotherapy	43537	252	III	40	volcano	nem	14	single-shot	12	none	0			?	?	?	no	no contact
Patient60	ileostoma	Female	33295	28	56	1.58	22.4323	No	Mo. Crohn	ileostoma	43258	benignus	none	43542	284	III	54	primer	igen	4	single-shot	10	none	0			?	?	?	?	no contact
Patient61	colostoma	Female	18743	68	102	1.64	37.9239	Yes	none	colostoma	43120	malignus	none	43542	422	III	168	volcano	nem	10	single-shot	6	none	0			yes	-	-	no, just postop.Parabdominal hernia in the median laparotomy scar
Patient62	colostoma	Female	26300	47	90	1.66	32.6608	No	none	colostoma	43254	malignus	none	43550	296	II	134	primer	igen	9	single-shot	15	none	0			yes	-	-	no, just postop. Parabdominal hernia in the median laparotomy scar - awaiting surgery
Patient63	ileostoma	Male	34336	25	67	1.8	20.679	No	Mo. Crohn	ileostoma	43382	benignus	none	43564	182	II	91	primer	igen	4	single-shot	10	none	0			?	?	?	no	no contact
Patient64	colostoma	Female	22393	58	76	1.59	30.0621	No	none	colostoma	43315	malignus	none	43570	255	II	120	volcano	nem	10	single-shot	16	none	0			?	?	?	no	no contact
Patient65	ileostoma	Male	21116	62	102	1.86	29.4832	Yes	none	ileostoma	43181	malignus	none	43591	410	II	57	volcano	nem	7	single-shot	8	none	0			yes	-	-	yes minimal, Check-up: surgery is not recommended yet.
Patient66	ileostoma	Male	18783	68	85	1.72	28.7317	No	HT,NSTEMI	ileostoma	43209	malignus	none	43612	403	III	58	volcano	nem	12	single-shot	17	none	0		reoperacio	no	2022	tu.	no
Patient67	colostoma	Male	18739	68	94	1.65	34.5271	Yes	HT, ISZB	colostoma	43204	malignus	Yes-chemotherapy	43614	410	II	136	primer	igen	7	single-shot	8	none	0			yes	-	-	no, just postop. Parabdominal hernia in the median laparotomy scar
Patient68	ileostoma	Female	21838	59	62	1.65	22.7732	No	none	ileostoma	43411	malignus	Yes-chemotherapy	43621	210	II	50	volcano	nem	7	single-shot	16	none	0			?	?	?	no	no contact
Patient69	ileostoma	Female	17170	72	50	1.52	21.6413	Yes	HT	ileostoma	43608	benignus	none	43668	60	III	43	primer	nem	4	single-shot	19	none	0			yes	-	-	yes, but no surgery
Patient70	colostoma	Female	19650	66	70	1.58	28.0404	No	HT	colostoma	43437	malignus	Yes-chemotherapy	43693	256	II	97	volcano	nem	8	single-shot	11	none	0			?	?	?	no	no contact
Patient71	colostoma	Male	19027	67	95	1.74	31.378	No	HT	colostoma	43303	malignus	Yes-chemotherapy	43698	395	I	79	volcano	nem	8	single-shot	15	none	0			yes	-	-	no, just postop. Parabdominal hernia in the median laparotomy scar
Patient72	ileostoma	Male	18952	68	76	1.84	22.448	No	none	ileostoma	43335	malignus	Yes-chemotherapy	43720	385	III	51	volcano	nem	7	single-shot	21	none	0			?	?	?	no	no contact
Patient73	ileostoma	Male	20835	62	89	1.81	27.1664	No	HT	ileostoma	43542	malignus	Yes-chemotherapy	43720	178	II	49	volcano	nem	8	single-shot	22	none	0			yes	-	-	no
Patient74	colostoma	Female	21810	59	70	1.55	29.1363	No	HT	colostoma	2018-12-12	benignus	none	43726	280	II	78	volcano	nem	9	single-shot	19	none	0			yes	-	-	no
Patient75	colostoma	Male	17194	72	82	1.78	25.8806	No	HT	colostoma	43597	malignus	Yes-chemotherapy	2019-10-17	158	II	115	volcano	nem	9	single-shot	10	none	0			?	?	?	no	no contact
